# Supplementary material for: Ancient variation of the AvrPm17 gene in powdery mildew limits the effectiveness of the introgressed rye Pm17 resistance gene in wheat
Source: Proc Natl Acad Sci U S A. 2022 Jul 20;119(30):e2108808119. doi: 10.1073/pnas.2108808119 (PMC9335242; doi:10.1073/pnas.2108808119)
Supplement: Supplementary File [file pnas.2108808119.sd03.xlsx]

## Sheet: Si appendix Dataset 3
SI appendix Dataset 3 Information about B.graminis isolates used in this study
SI appendix Dataset 3 Information about B.graminis isolates used in this study
Name	f.sp.	Country	Year collected	Study	Data type	Accession number	Number of homozygous SNPs	Number of heteorzygous SNPs	Percentage of heterozygous SNPs	Normalized AvrPm17 coverage	AvrPm17 copy number estimate	Haplotype combination	PCR verification of copy number and haplotype
96224	tritici	Switzerland	1996	Praz et al. 2018	transcriptomics	SRX3503528-SRX3503530	-	-	-
94202	tritici	Switzerland	1994	Praz et al. 2018	transcriptomics	SRX3503531-SRX3503533	-	-	-
JIW2	tritici	Switzerland	UK	Menardo et al., 2016	transcriptomics	SRX3503534-SRX3503536	-	-	-
T3-8	triticale	Switzerland	2013	Menardo et al., 2016	transcriptomics	SRX3503543-SRX3503545	-	-	-
THUN-12	triticale	Poland	2009-2010	Menardo et al., 2016	transcriptomics	SRX3503546-SRX3503548	-	-	-
S-1400	secalis	Switzerland	2013	Menardo et al., 2016	genomic	SRX1158845	22945	76	0.00330133
S-1203	secalis	Switzerland	2013	Menardo et al., 2016	genomic	SRX1158843	23005	68	0.00294717
S-1391	secalis	Switzerland	2013	Menardo et al., 2016	genomic	SRX1158844	22977	77	0.00333998
S-1201	secalis	Switzerland	2013	Menardo et al., 2016	genomic	SRX1158842	22961	71	0.00308267
S-1459	secalis	Switzerland	2013	Menardo et al., 2016	genomic	SRX1158841	23063	80	0.00345677
T1-20	triticale	Switzerland	2013	Menardo et al., 2016	genomic	SRX1158850	8596	60	0.00693161	1.75659	2	varC/varC
T1-23	triticale	Switzerland	2013	Menardo et al., 2016	genomic	SRX1140162	8440	65	0.00764256	1.99821	2	varC/varC
T1-8	triticale	Switzerland	2013	Menardo et al., 2016	genomic	SRX1158849	8573	59	0.00683503	2.07962	2	varC/varC
T3-16	triticale	Switzerland	2013	Menardo et al., 2016	genomic	SRX1158839	8170	68	0.00825443	1.85624	2	varA/varA
T3-4	triticale	Switzerland	2013	Menardo et al., 2016	genomic	SRX1158825	8167	67	0.00813699	1.85614	2	varA/varA
T3-8	triticale	Switzerland	2013	Menardo et al., 2016	genomic	SRX1158826	8182	69	0.00836262	2.04923	2	varA/varA
T3-9	triticale	Switzerland	2013	Menardo et al., 2016	genomic	SRX1158836	8188	82	0.00991536	1.99094	2	varA/varA	yes
T4-19	triticale	Switzerland	2013	Menardo et al., 2016	genomic	SRX1158847	9474	73	0.00764638	2.27159	2	varC/varC
T4-20	triticale	Switzerland	2013	Menardo et al., 2016	genomic	SRX1158848	8243	83	0.00996877	2.03547	2	varC/varC
T4-6	triticale	Switzerland	2013	Menardo et al., 2016	genomic	SRX1158846	7614	68	0.00885186	1.99225	2	varC/varC
T4-7	triticale	Switzerland	2013	Menardo et al., 2016	genomic	SRX1158840	9517	76	0.00792244	2.25296	2	varC/varC
T5-12	triticale	Switzerland	2013	Menardo et al., 2016	genomic	SRX1158828	8060	58	0.00714462	1.56075	NA	varC/varC
T5-13	triticale	Switzerland	2013	Menardo et al., 2016	genomic	SRX1158829	8718	50	0.00570255	2.23854	2	varC/varC	yes
T5-14	triticale	Switzerland	2013	Menardo et al., 2016	genomic	SRX1158830	8223	65	0.00784266	2.29136	2	varA/varA
T5-9	triticale	Switzerland	2013	Menardo et al., 2016	genomic	SRX1158827	8196	65	0.0078683	1.87215	2	varA/varA
T6-6	triticale	Switzerland	2013	Menardo et al., 2016	genomic	SRX1158831	7444	64	0.00852424	2.09711	2	varC/varC
THUN-12	triticale	Poland	2009-2010	Menardo et al., 2016	genomic	SRX1158837	8895	66	0.00736525	2.19898	2	varA/varA	yes
BAH-2	triticale	Poland	2009-2010	Menardo et al., 2016	genomic	SRX1158838	8344	63	0.00749376	2.14136	2	varC/varC
BU-18	triticale	Belgium	2009-2010	Menardo et al., 2016	genomic	SRX1158832	9277	55	0.0058937	2.22523	2	varC/varC
CAP-39-A1	triticale	France	2009-2010	Menardo et al., 2016	genomic	SRX1158834	7846	64	0.00809102	1.8187	2	varC/varC	yes
COPP-2C	triticale	France	2009-2010	Menardo et al., 2016	genomic	SRX1158835	7680	68	0.00877646	1.99811	2	varC/varC
HO-101	triticale	Belgium	2009-2010	Menardo et al., 2016	genomic	SRX1158833	8477	42	0.00493016	2.16796	2	varC/varC
58	dicocci	Israel	1990	Menardo et al., 2016	genomic	SRX1140190	9657	75	0.00770654	2.09058	2	varB/varB
63	dicocci	Israel	1990	Menardo et al., 2016	genomic	SRX1140188	9597	94	0.00969972	2.00678	2	varE/varF
66	dicocci	Israel	1990	Menardo et al., 2016	genomic	SRX1140189	9727	75	0.0076515	2.12374	2	varB/varE
207	dicocci	Israel	2010	Menardo et al., 2016	genomic	SRX1140191	9719	88	0.00897318	1.79052	2	varB/varG
209	dicocci	Israel	2010	Menardo et al., 2016	genomic	SRX1140192	9579	98	0.0101271	2.35855	2	NA
220	dicocci	Israel	2010	Menardo et al., 2016	genomic	SRX1140193	9647	72	0.00740817	6.20382	6	NA
7	tritici	Israel	1990	Menardo et al., 2016	genomic	SRX1140177	6363	72	0.0111888	1.61301	2	varC/varC	yes
8	tritici	Israel	1990	Menardo et al., 2016	genomic	SRX1151821	5655	76	0.0132612	2.00323	2	varC/varC	yes
15	tritici	Israel	1990	Menardo et al., 2016	genomic	SRX1140179	5876	55	0.00927331	2.15903	2	varC/varC
70	tritici	Israel	1990	Menardo et al., 2016	genomic	SRX1140180	6109	70	0.0113287	2.11701	2	varB/varB	yes
97	tritici	Israel	1990	Menardo et al., 2016	genomic	SRX1140181	6129	30	0.00487092	1.82985	2	varC/varC
103	tritici	Israel	1990	Menardo et al., 2016	genomic	SRX1140182	6037	47	0.00772518	1.76845	2	varB/varB
204	tritici	Israel	2010	Menardo et al., 2016	genomic	SRX1140184	6007	38	0.00628619	2.28287	2	varB/varB
208	tritici	Israel	2010	Menardo et al., 2016	genomic	SRX1140185	5359	87	0.015975	2.06742	2	varC/varC
215	tritici	Israel	2010	Menardo et al., 2016	genomic	SRX1140186	6011	63	0.0103721	2.10604	2	varB/varA
217	tritici	Israel	2010	Menardo et al., 2016	genomic	SRX1140187	5944	69	0.0114751	1.9	2	varB/varB
10-40	tritici	China	2011-2013	Bourras et al., 2019	genomic	SRX4201939	6341	55	0.00859912	2.06054	2	varA/varA
10-8	tritici	China	2011-2013	Praz et al., 2018	genomic	SRX2033322	5967	56	0.00929769	1.95114	2	NA
11-133	tritici	China	2011-2013	Bourras et al., 2019	genomic	SRX4201938	6759	54	0.00792602	1.9166	2	varB/varB
11-61	tritici	China	2011-2013	Bourras et al., 2019	genomic	SRX4201937	6396	187	0.0284065	1.77697	2	varB/varB
1-19	tritici	China	2011-2013	Bourras et al., 2019	genomic	SRX4201942	5246	55	0.0103754	1.95014	2	varC/varC
11-99	tritici	China	2011-2013	Bourras et al., 2019	genomic	SRX4201936	5522	153	0.0269604	2.00174	2	varA/varA
12-24	tritici	China	2011-2013	Bourras et al., 2019	genomic	SRX4201935	5682	280	0.0469641	1.8296	2	varA/varA
12-3	tritici	China	2011-2013	Bourras et al., 2019	genomic	SRX4201944	6057	203	0.0324281	0.680517	2	varD
1-25	tritici	China	2011-2013	Praz et al., 2018	genomic	SRX2033301	6600	56	0.00841346	2.0516	2	varB/varB
12-50	tritici	China	2011-2013	Praz et al., 2018	genomic	SRX2033303	5961	56	0.00930696	2.07273	2	varB/varB
12-82	tritici	China	2011-2013	Bourras et al., 2019	genomic	SRX4201943	5590	204	0.0352088	2.09302	2	varA/varA
13-37	tritici	China	2011-2013	Bourras et al., 2019	genomic	SRX4201886	6461	68	0.0104151	1.77103	2	varB/varB
13-50	tritici	China	2011-2013	Bourras et al., 2019	genomic	SRX4201885	6541	256	0.0376637	2.13211	2	varA/varA
13-51	tritici	China	2011-2013	Bourras et al., 2019	genomic	SRX4201884	7053	484	0.0642165	2.10744	2	NA
13-76	tritici	China	2011-2013	Bourras et al., 2019	genomic	SRX4201883	6681	49	0.00728083	2.08618	2	varB/varB
14-17	tritici	China	2011-2013	Bourras et al., 2019	genomic	SRX4201890	6661	205	0.0298573	2.07781	2	varB/varB
14-32	tritici	China	2011-2013	Bourras et al., 2019	genomic	SRX4201889	6362	70	0.0108831	1.80388	2	varA/varA
1-47	tritici	China	2011-2013	Bourras et al., 2019	genomic	SRX4201941	5738	65	0.0112011	2.11605	2	varA/varA
15-11	tritici	China	2011-2013	Bourras et al., 2019	genomic	SRX4201888	6176	55	0.00882683	2.09161	2	varA/varA
15-17	tritici	China	2011-2013	Bourras et al., 2019	genomic	SRX4201887	6853	188	0.0267008	2.19072	2	varB/varB
15-9	tritici	China	2011-2013	Praz et al., 2018	genomic	SRX2033315	6711	66	0.00973882	0.83305	1	varD
1-62	tritici	China	2011-2013	Bourras et al., 2019	genomic	SRX4201940	6425	49	0.00756874	2.25939	2	varB/varB
17-18	tritici	China	2011-2013	Bourras et al., 2019	genomic	SRX4201892	5720	45	0.00780572	2.08074	2	varC/varC
17-40	tritici	China	2011-2013	Praz et al., 2018	genomic	SRX2033305	6720	51	0.00753212	1.94383	2	varB/varB
18-1	tritici	China	2011-2013	Bourras et al., 2019	genomic	SRX4201891	5487	62	0.0111732	1.98798	2	varC/varC
18-11	tritici	China	2011-2013	Bourras et al., 2019	genomic	SRX4201925	5550	127	0.022371	1.98267	2	varC/varC
18-38	tritici	China	2011-2013	Bourras et al., 2019	genomic	SRX4201926	5494	54	0.00973324	2.20377	2	varC/varC
18-45	tritici	China	2011-2013	Bourras et al., 2019	genomic	SRX4201923	5865	64	0.0107944	2.09825	2	varB/varB
19-11	tritici	China	2011-2013	Bourras et al., 2019	genomic	SRX4201924	6632	55	0.00822491	2.04991	2	varB/varB
21-1	tritici	China	2011-2013	Bourras et al., 2019	genomic	SRX4201920	6554	68	0.0102688	2.1478	2	varB/varB	yes
21-2	tritici	China	2011-2013	Bourras et al., 2019	genomic	SRX4201929	6726	189	0.0273319	2.21759	2	varB/varB
21-8	tritici	China	2011-2013	Bourras et al., 2019	genomic	SRX4201930	6210	53	0.0084624	2.22391	2	varA/varA
2-25	tritici	China	2011-2013	Praz et al., 2018	genomic	SRX2033302	5290	157	0.0288232	1.98505	2	varA/varA
2-39	tritici	China	2011-2013	Bourras et al., 2019	genomic	SRX4201921	6300	171	0.0264256	2.21178	2	varA/varA
24-4	tritici	China	2011-2013	Bourras et al., 2019	genomic	SRX4201898	6363	604	0.0866944	0.870607	1	NA
2-5	tritici	China	2011-2013	Bourras et al., 2019	genomic	SRX4201922	5719	54	0.00935389	1.97502	2	varA/varA
2-65	tritici	China	2011-2013	Bourras et al., 2019	genomic	SRX4201919	5357	56	0.0103455	1.98325	2	varB/varB
28-9	tritici	China	2011-2013	Bourras et al., 2019	genomic	SRX4201897	6730	127	0.0185212	2.20833	2	varB/varB
30-1	tritici	China	2011-2013	Bourras et al., 2019	genomic	SRX4201899	6491	257	0.0380854	2.04543	2	varA/varA
3-1	tritici	China	2011-2013	Bourras et al., 2019	genomic	SRX4201900	6457	70	0.0107247	1.99387	2	varB/varB
34-1	tritici	China	2011-2013	Bourras et al., 2019	genomic	SRX4201928	5950	58	0.00965379	1.85915	2	varB/varB
35-1	tritici	China	2011-2013	Bourras et al., 2019	genomic	SRX4201902	5939	44	0.00735417	0.752321	1	varD
35-18	tritici	China	2011-2013	Bourras et al., 2019	genomic	SRX4201896	5750	74	0.012706	1.74378	2	varA/varA
35-27	tritici	China	2011-2013	Bourras et al., 2019	genomic	SRX4201894	6727	107	0.015657	1.94568	2	varB/varB
3-53	tritici	China	2011-2013	Praz et al., 2018	genomic	SRX2033318	6223	60	0.00954958	1.98454	2	varA/varA
36-3	tritici	China	2011-2013	Bourras et al., 2019	genomic	SRX4201907	5704	60	0.0104094	0.661843	1	varD
36-70	tritici	China	2011-2013	Praz et al., 2018	genomic	SRX2033310	6361	75	0.0116532	2.19624	2	varA/varA
37-34	tritici	China	2011-2013	Bourras et al., 2019	genomic	SRX4201893	6150	50	0.00806452	1.93181	2	varB/varB
37-37	tritici	China	2011-2013	Bourras et al., 2019	genomic	SRX4201903	6117	61	0.00987375	0.637466	1	varD
37-38	tritici	China	2011-2013	Bourras et al., 2019	genomic	SRX4201904	5825	62	0.0105317	1.91691	2	varA/varA
39-1	tritici	China	2011-2013	Bourras et al., 2019	genomic	SRX4201905	5824	56	0.00952381	1.88452	2	varA/varA
39-19	tritici	China	2011-2013	Bourras et al., 2019	genomic	SRX4201906	6681	68	0.0100756	0.726804	1	varD
39-5	tritici	China	2011-2013	Bourras et al., 2019	genomic	SRX4201912	6117	63	0.0101942	0.759507	1	varD
40-2	tritici	China	2011-2013	Bourras et al., 2019	genomic	SRX4201908	6275	60	0.00947119	1.81326	2	varA/varA
41-5	tritici	China	2011-2013	Bourras et al., 2019	genomic	SRX4201909	6730	96	0.0140639	2.02296	2	varB/varB
44-3	tritici	China	2011-2013	Praz et al., 2018	genomic	SRX2033306	5958	56	0.00931161	2.06315	2	varB/varB
45-10	tritici	China	2011-2013	Praz et al., 2018	genomic	SRX2033307	5079	52	0.0101345	2.07184	2	varA/varA
45-6	tritici	China	2011-2013	Praz et al., 2018	genomic	SRX2033311	6176	43	0.00691429	2.00862	2	varA/varA
46-25	tritici	China	2011-2013	Praz et al., 2018	genomic	SRX2033308	5327	42	0.00782269	2.08156	2	varC/varC
46-30	tritici	China	2011-2013	Praz et al., 2018	genomic	SRX2033313	5630	450	0.0740132	1.93395	2	NA
46-31	tritici	China	2011-2013	Praz et al., 2018	genomic	SRX2033316	6283	201	0.0309994	1.86651	2	varA/varA
46-6	tritici	China	2011-2013	Bourras et al., 2019	genomic	SRX4201910	6471	210	0.0314324	2.20189	2	varA/varA
47-1	tritici	China	2011-2013	Bourras et al., 2019	genomic	SRX4201911	6637	60	0.00895924	2.04415	2	varA/varA
47-27	tritici	China	2011-2013	Bourras et al., 2019	genomic	SRX4201933	6059	258	0.0408422	2.08769	2	varB/varB
47-3	tritici	China	2011-2013	Praz et al., 2018	genomic	SRX2033312	5330	51	0.00947779	1.86581	2	varC/varC
48-18	tritici	China	2011-2013	Praz et al., 2018	genomic	SRX2033317	5719	2030	0.261969	0.990258	1	NA
48-23	tritici	China	2011-2013	Bourras et al., 2019	genomic	SRX4201952	6483	168	0.0252594	2.15411	2	varA/varA
48-28	tritici	China	2011-2013	Bourras et al., 2019	genomic	SRX4201951	5321	47	0.00875559	1.91949	2	varC/varC
49-1	tritici	China	2011-2013	Bourras et al., 2019	genomic	SRX4201950	5535	55	0.009839	0.729591	1	varD	yes
50-2	tritici	China	2011-2013	Bourras et al., 2019	genomic	SRX4201946	6162	51	0.00820859	1.9976	2	varA/varA
5-112	tritici	China	2011-2013	Bourras et al., 2019	genomic	SRX4201949	5917	39	0.00654802	2.21342	2	varC/varC
51-3	tritici	China	2011-2013	Bourras et al., 2019	genomic	SRX4201945	6525	43	0.00654689	1.84749	2	varB/varB
52-27	tritici	China	2011-2013	Praz et al., 2018	genomic	SRX2033314	6409	193	0.0292336	2.26543	2	varB/varB
5-36	tritici	China	2011-2013	Bourras et al., 2019	genomic	SRX4201948	5956	65	0.0107955	1.8464	2	varC/varC
5-83	tritici	China	2011-2013	Praz et al., 2018	genomic	SRX2033319	5599	56	0.00990274	2.02698	2	varC/varC
5-93	tritici	China	2011-2013	Bourras et al., 2019	genomic	SRX4201947	6681	149	0.0218155	0.81076	1	NA
6-21	tritici	China	2011-2013	Bourras et al., 2019	genomic	SRX4201960	6490	63	0.00961392	2.00566	2	varA/varA
6-6	tritici	China	2011-2013	Bourras et al., 2019	genomic	SRX4201959	6501	55	0.00838926	1.86687	2	varB/varB
6-69	tritici	China	2011-2013	Praz et al., 2018	genomic	SRX2033320	6203	63	0.0100543	2.11267	2	varA/varA
7-8	tritici	China	2011-2013	Praz et al., 2018	genomic	SRX2033321	6248	54	0.00856871	1.96367	2	varA/varA
8-9	tritici	China	2011-2013	Bourras et al., 2019	genomic	SRX4201913	6447	192	0.02892	2.13607	2	varA/varA
9-10	tritici	China	2011-2013	Bourras et al., 2019	genomic	SRX4201914	5691	185	0.031484	2.00086	2	varA/varA
9-2	tritici	China	2011-2013	Bourras et al., 2019	genomic	SRX4201931	5864	66	0.0111298	1.8435	2	varA/varA
9-43	tritici	China	2011-2013	Bourras et al., 2019	genomic	SRX4201932	6272	108	0.0169279	1.80598	2	varB/varB
E21	tritici	China	2011-2013	Bourras et al., 2019	genomic	SRX4201917	6421	226	0.0340003	2.17115	2	varB/varB
GZ-10	tritici	China	2011-2013	Bourras et al., 2019	genomic	SRX4201918	5962	71	0.0117686	2.05297	2	varB/varB
GZ-12	tritici	China	2011-2013	Bourras et al., 2019	genomic	SRX4201915	5578	42	0.00747331	1.83859	2	varB/varB
GZ-6	tritici	China	2011-2013	Bourras et al., 2019	genomic	SRX4201916	5106	76	0.0146662	0.617732	1	varD	yes
HB-13	tritici	China	2011-2013	Bourras et al., 2019	genomic	SRX4201901	5877	66	0.0111055	1.87023	2	varB/varB
HB-21	tritici	China	2011-2013	Bourras et al., 2019	genomic	SRX4201927	6327	45	0.00706215	1.77755	2	varA/varA
HB-22	tritici	China	2011-2013	Bourras et al., 2019	genomic	SRX4201954	6169	57	0.00915516	1.94907	2	varA/varA
HB-24	tritici	China	2011-2013	Bourras et al., 2019	genomic	SRX4201953	5338	80	0.0147656	2.16032	2	varA/varA
HB-4	tritici	China	2011-2013	Bourras et al., 2019	genomic	SRX4201956	6585	59	0.00888019	2.06377	2	varB/varB
HG-1	tritici	China	2011-2013	Bourras et al., 2019	genomic	SRX4201955	6672	213	0.0309368	2.01479	2	varB/varB
NJ-16	tritici	China	2011-2013	Bourras et al., 2019	genomic	SRX4201958	3236	4945	0.604449	1.33198	NA	NA
NZ-1	tritici	China	2011-2013	Praz et al., 2018	genomic	SRX2033304	6176	48	0.00771208	1.83312	2	varA/varA
SC-12	tritici	China	2011-2013	Bourras et al., 2019	genomic	SRX4201957	5272	64	0.011994	1.85784	2	varA/varA
SD-3	tritici	China	2011-2013	Bourras et al., 2019	genomic	SRX4201934	6428	51	0.00787159	0.79648	1	varD
SD-4	tritici	China	2011-2013	Bourras et al., 2019	genomic	SRX4201895	5524	61	0.0109221	0.740481	1	varD
SD-5	tritici	China	2011-2013	Praz et al., 2018	genomic	SRX2033309	5571	53	0.0094239	1.97892	2	varB/varB
JPN_CHIKARA	tritici	Japan	2015	Sotiropoulos et al., 2022	genomic	PRJNA625429a	5844	69	0.0116692	1.98108	2	varC/varC	yes
JPN_SHIHO	tritici	Japan	2015	this study	genomic	PRJNA625429a	5830	57	0.00968235	1.59501	2	varC/varC	yes
AUS_Australian_Isolate	tritici	Australia	2015	this study	genomic	PRJNA625429a	5252	61	0.0114813	2.22063	2	varC/varC
AUS_CUN3M	tritici	Australia	2015	this study	genomic	PRJNA625429a	5232	54	0.0102157	1.73968	2	varC/varC
AUS_FTA	tritici	Australia	2015	this study	genomic	PRJNA625429a	5192	57	0.0108592	2.1983	2	varC/varC
USA_1	tritici	USA	2014	Sotiropoulos et al., 2022	genomic	PRJNA625429a	5232	54	0.0102157	2.21883	2	varC/varC
USA_2	tritici	USA	2014	Sotiropoulos et al., 2022	genomic	PRJNA625429a	5281	64	0.0119738	1.70697	2	NA
USA_3	tritici	USA	2014	Sotiropoulos et al., 2022	genomic	PRJNA625429a	5291	64	0.0119514	1.68403	2	varC/varC
USA_5	tritici	USA	2014	Sotiropoulos et al., 2022	genomic	PRJNA625429a	5223	71	0.0134114	1.67819	2	varB/varC
USA_6	tritici	USA	2014	Sotiropoulos et al., 2022	genomic	PRJNA625429a	5288	66	0.0123272	1.76295	2	varC/varC
USA_7	tritici	USA	2014	Sotiropoulos et al., 2022	genomic	PRJNA625429a	5101	53	0.0102833	2.15709	2	varB/varB	yes
USA_85063	unknown	USA	-	this study	genomic	PRJNA625429a	5226	43	0.00816094	2.43889	2	varB/varB	yes
USA_AK3_11	tritici	USA	2005	Sotiropoulos et al., 2022	genomic	PRJNA625429a	5147	65	0.0124712	1.73121	2	varB/varC
USA_C3_1	tritici	USA	2003	this study	genomic	PRJNA625429a	5238	69	0.0130017	1.93657	2	varC/varC
Usa_C4_6	tritici	USA	2003	this study	genomic	PRJNA625429a	5261	54	0.0101599	2.23964	2	varC/varC
USA_Ken_2_5	tritici	USA	2005	this study	genomic	PRJNA625429a	5191	53	0.0101068	2.07616	2	varC/varC
USA_J2_1	tritici	USA	2003	this study	genomic	PRJNA625429a	5249	51	0.00962264	1.51615	NA	varC/varC
USA_Ken_4_3	tritici	USA	2005	this study	genomic	PRJNA625429a	5182	98	0.0185606	2.18884	2	varC/varC
CHE_07230	tritici	Switzerland	2007	this study	genomic	PRJNA625429a	4879	67	0.0135463	2.27219	2	varC/varC
CHE_07234	tritici	Switzerland	2007	this study	genomic	PRJNA625429a	4865	62	0.0125837	1.99064	2	varC/varC
CHE_10001	tritici	Switzerland	2010	this study	genomic	PRJNA625429a	4718	51	0.0106941	2.08638	2	varA/varC
CHE_96224	tritici	Switzerland	1996	this study	genomic	SRX4505649a	5102	63	0.0121975	2.29442	2	varB/varB	yes
CHE_94202	tritici	Switzerland	1994	this study	genomic	SRX4505648a	4253	47	0.0109302	2.10763	2	varB/varB
CHE_07004	tritici	Switzerland	2007	Menardo et al., 2016	genomic	SRX1140176	5102	63	0.0121975	3.7018	>3	varC/varC
CHE_97223	tritici	Switzerland	1997	this study	genomic	PRJNA625429a	4641	47	0.0100256	1.80372	2	varA/varA	yes
CHE_98013	tritici	Switzerland	1998	this study	genomic	PRJNA625429a	4616	47	0.0100793	2.03339	2	varC/varC
CHE_98230	tritici	Switzerland	1998	this study	genomic	PRJNA625429a	5844	69	0.0116692	2.11519	2	varC/varC
GBR_JIW2	tritici	UK	-	this study	genomic	SRX4505646a	4477	80	0.0175554	3.72992	>3	NA
a indicates sequences that were quality trimmed with trimmomatic (see Methods) prior to mapping against Bgt_genome_v3_16
