# Supplementary material for: Ancient variation of the AvrPm17 gene in powdery mildew limits the effectiveness of the introgressed rye Pm17 resistance gene in wheat
Source: Proc Natl Acad Sci U S A. 2022 Jul 20;119(30):e2108808119. doi: 10.1073/pnas.2108808119 (PMC9335242; doi:10.1073/pnas.2108808119)
Supplement: Supplementary File [file pnas.2108808119.sd01.xlsx]

## Sheet: SI appendix Dataset 1
SI appendix Dataset 1. Sequences produced by gene-synthesis.
Gene/Name	Sequence (5' to 3')
AvrPm17 candidates (signal peptide removed, codon-optimized for N. benthamiana)
AvrPm17_varB (AvrPm17_96224)	ATGACGCAGGTATATACGTGCTACCGTTCTCAGCCGTTATCCAAGGCATTGATAGACGACTTAGCCAGATACGCTACCGCAGATCAGGTATATGAGAATG ATCCTGGGTACGGCGATCGACAGGTCCACAAAACGCATAGGTTCTCTAAAAATAAAGATGCCACAGGTTCCGTTGACTACTTAATCCAGATAGTAGGGCC CCAGAACACAATAATGGTGTTTGAATACTCTAGTCACTCCTGGCTCGAATGTCCATTAAGTTAA
AvrPm17_varF	ATGACGCAGGTATATACGTGCTACCGTTCTCAGCCGTTATCCAAGGCATTGATAGACGAC TTAGCCAGATACGCTACCGCAGATCAGGTATATGAGAATGATCCTGGGTACGGCGATCGA CAGGTCCACAAAACGCATAGGTTCTCTAAAAATAAAGATGCCACAGGTCGTGTTGACTAC TTAATCCAGATAGTAGGGCCCCAGAACACAATAATGGTGTTTGAATACTCTAGTCACAGA TGGCTCGAATGTCCATTAAGTTAA
BgtE-4463_96224	ATGTATCCGAATGGTAGGCTTGTGGTTATGGAGCTGGGAGAGAACGCAAAGGTGTATCAC ACATACAGACTGACTAATACCACGAAATTTCGACAGATTAGGAACCATACCGGAATATTC ATGGCTGCCGCTCCTATCAAACATTTCGGGACTTATCTTACAATTTACTGCTCTCCTAGT CTGTCAGCACAGAATCTCGAGACGTTCGTAACGCAGGGAACAAAGACTATGGGGATGCAC AGTGCTTTAGGTTTTCACCAGAGCGTGACTTCTGAGGAAAAGTGCCTGGACTACCTTAGG GGGGGTTACGAGCTGTTGCAAAAAAAGAATACCAGCTCTGAGGAATTCGAGCTCAACGCA CTGCCGTATATACAGTCAGGCCGATGCACAGAA…
BgtE-20011_96224	ATGCATCCTAACGGACGTCTGGTGGTGATGCAGCTGGGGGAACAAGCAGAACTGTACCAC ACCTACCGTCACAAGGAAATCTCCCGTTTCAGGAGCGTCGAGGGACACTCAGATATTTTT ATGGCCCCCTCTTCTATCGAGCATGCTGGGACCCACTTAACAATTTATTGCAGTGCAAGC AGGTCAGTAAACTCACTTGAAAAGTTTATTATTGAGGACACACAACAGCTTAATCGTCTG AGCGCCATGGGCTTTCATCAAGATTTAACAAAGGAGGAGGATTGCCTTTATGCCCTGAAG AAGAGGCATAAAGAGCTCCAAAAGATAAGGGGGTTGTCCCCGAATTTTCGACTTAACGCC TTCCCGTTCATAGAGGATAGAAAGTGTACTGAG…
Bgt-55051_96224	ATGTATCCGAATGGTAGGCTTGTGGTTATGGAGCTGGGAGAGAACGCAAAGGTGTATCAC ACATACAGACTGACTAATACCACGAAATTTCGACAGATTAGGAACCATACCGGAATATTC ATGGCTGCCGCTCCTATCAAACATTTCGGGACTTATCTTACAATTTACTGCTCTCCTAGT CTGTCAGCACAGAATCTCGAGACGTTCGTAACGCAGGGAACAAAGACTATGGGGATGCAC AGTGCTTTAGGTTTTCACCAGAGCGTGACTTCTGAGGAAAAGTGCCTGGACTACCTTAGG GGGGGTTACGAGCTGTTGCAAAAAAAGAATACCAGCTCTGAGGAATTCGAGCTCAACGCA CTGCCGTATATACAGTCAGGCCGATGCACAGAA…
BgtE-6001_96224	ATGCACGAAGCCTATACTTTGAAGCCGGCTGGCCGTAAATCTACGCCGTTAACTCCAGAGAATATGGATGACTTCAGTTACCACCTGCTTCAGTGTGACG ATAAGTACTATAGCAAGGAAAAGGTCGAGGATGCCTACAAGCTGGTGTGTAATCAGAAGCTGTTAAGTTATCAGGACCTCGAAACAAATAACGACCTTAT AAGCGTCGATGAGAACTCCTTTGCACAGGAATATAACTTTCCAAAAAACTCCGAGATGGCTCGATTTCACAATCCAAAACGTCATCTCTTATCAGCAATC TTCACACCACAATCAACCTATATTGTGTTCAAGTTCTTTAGTGGACAAGACAAGCACTGCGATTATTTAGGGTTCGTCTACCTTAACTCCGATAAT…
Bgt-3046_96224	ATGTCCTATTTGAGACCGCATTTGCCTCCAGTCCTTGCTCCTATCGCCATAACACTGCCGCCATCCACGCACGCAACTTTGACAACGTTATCTCAATCCT ATTCTGCCCCCTTGAGAATACATGGGGATTTTGAGTTTCATAACGTTTCCAGTGGAAGTTATCTCATGGAGATTTACTGTCATAGCCATTTTTTTATGCC CATGCGAATAGATGTGTCAGAAGAGGAAGTGGAGGTCCAAGTTTGGACTACTTTTCGTGGCTCCGATTGGGAGAATAAGGGTGAAGCTATCGTAGTAACA GCAGAGAAAAGGGCAAGCGATCAAGGATATTCATTTCCCGTGAAAATGTTATCAAAGAAAGAGTACCTGGTGGAGCGACCTGGTTTCAGTCCGTTA…
Bgt-3045_96224	ATGCTCTTGGTAGTGAGCCTGTCTAGCTATGTAGCACACTGGTATGATGCTGATACGCTTAGCGTCAGTCCAAGTCAAGTGAATTTTTTGGTGTTTGTTC CGATCTTCAGTTTCATTAGCATAGCCTACCTTGAACTGGCACCCAGGTTCGCCCCCAAGGCCAGCCACCCATTCGGACATTTAGCATTCGAGGCCCTCAA TGTTTTGTTTTACTTTGCTGGGTTTATTGCTTTATCTGCATTCATATCTAAATTACTCTTCTGTCGAGGCAGTGTCTGTTCTGCAGCTAGAGCTGATGCA GTGTTCGCAAGCTTTAGTTGGTTGCTCTGGACCGGGAGCACGACCCTCTTAGCCCTTGAAGTATTTAAGGGCGGGGCTTCTGGTGAACGAAACGGG…
BgtAcSP-30434_96224	ATGCGTGATAATGACCGTCTTGCTGTGATGGGGATAGACAGACACAGCGATTACTACAAA GCCTTCCACCCAAATGGAATCCGACAGTTCCGAGGGGCAGAGAGTGGGACTGACATTATG GTTGCTGCTCGACCGACCAACGGACCAGGCACGTATATGGCTGTATATTGTTCCCCCAGT GAGGATCTTAACAGCCTTGGAAAGTACATCAGCCGAAACACACGTCAGTTAAACGAGCGT TACAAGGATATTATACACCAAGGAATATCTAAAGGTCCGCGTGGTCTCCAGTTATCTAAA GATAAGCACAAAAACCTGAGTAAATCATGGGGCCATCATACGTCCGAGCTCCTGCAGAAG GAGGACATCGCAATAACCAGAATTAATAGCCTC…
BgtAc-30445_96224	ATGGTGAATGATCGACTTGCTATCGTGAGCTTGGGTACAGATAATAATCTGCATGAGATG TATAACCCCGAGGGAATGAGACAGTTTAATTCTGTCCGTAGTAGCGATGACATTATGATG GCCCGATCTCCCACAAACGGTGCTGGAACCTACATAACAATCTACTGTTCCCCCAGCCAG ACGATTACAGCTCTCTCCAACTTCATCACTGCAGGCGCTACCAGATTACCAAACGGACCG CAGAAGGGCTTCCAGCAAGATCAAGAGTCCGAACTGGGATGTTACAACCATGTTCAAACC GAGTTGAACAATGCCGGGTCCCAGTTTTCTATACTCGCAAACGACCTCGTCAAAAATGAT CAGTGCACTCAGTCCATGTTGTACTCCTTACAA…
BgtASP-20446_96224	ATGCGTCCTAACGATAGGCTGGCCGTCATGTCTTTGGATAGAAACAATGGTTATTACGAAATCTATGATCCCGAGGGAAGACGTCAATTTAGAAAGGTCG ATTTTGGTGGCGAGATCATGGTAGCCGGTTCAGCCACTAACGGTCCCGGAACATACATGGCAATCTATTGTAGTCCTAGCTTGTCACTCGGCAGCCTCGG CTCTTATATAACACAAAACACGAGGCACCTTGAGGACCGTTCCAAGTTTGGCTTCCACCAGGATATATCCAAAGAACGAAATTGCTTACAATTAGCAAAA GATAAACTTAAAAACCTTTCCTCTGGTGAGGGTATATACATCAGGAGACTTCTTCACATTGAAGATTGTTCAAAGTCAGTGATCTACTCCCTCGCA…
Bgt-70025/Bgt-70026_96224	ATGAGGTCTATTCAACTTCGTGACAATGAAATCACATCCGCTCAAATATTGCAGGTCGCTCCCGGTAGTGATTCATGCCCCTCCCCTAGTGACGAATGTG CAACAAGTGCACAGGCAGCTCCGTTTCTTAACGCTGCAATGTCTAAGTATTCCATCAACTCTTTGAGTGAGCAGGCCAGCATCCTTGCCTTAATCGCATT TGAAAGTGGGAACTTCAAGTATAATATTAACCATTTTCCTGGGAATCCTGGGCAGGGTACAAGAAATATGCAGAGCGCCTCCTTCAACCTCCAGTACGTC AAGTCAATCCCCGAGCTTGCTTCCCAGACTACCTACACTAGCACTGATGGGCTGAACAGTGATCAGTTGAACCAAATCCGAGCCTTGGTGTTACCA…
Bgt-51586_96224	ATGAAGAATAACGACAGATTGGCAATTATGAAGGTCGAGAAGAACTCAGAGTTCTTTCGTATGTATAATCCAAACGGAATTAGACAATTTCGTAAAGTTA TGGATGGAGATAACATCATCAGTTCAACCTCCGAAACCGACGGTCCCGGCACGTACATGACTATTTATTGTACGCCAAGTCAAGATTTAGCTTACTTAGT CAATTACATCGCCAATAGGGCAGAATATATATCAAACGATTCCAAATTAAGTTTTAACCAGGATGTTAGCGCTGAACGTCGATGCTTGGCCACCATAAAC AAACAGTTTATTACCTCCACAACAAACGAGCTCCTCTACAATAGCCTTGACTCTCGTAATAGCGGCTGTACGAAGAGTATCGTGTATAGCTTAGGT…
Bgt-51585_96224	ATGAAGAACAATGACCGATTGGCAATCATGAAGTTTGAGCAAAACTCTAAATTCTACCGAATATACCGAACTGGTGGGATGAGGGAGTTCCCAGGAATTG AGGCTGGCTCTGACGTAATAATGGCAACTTCTAGAACTAATGGCCCCGGCACCTATATGACCATATATTGTACACCATCCCACGACTCTACCTATCTCAG GAGGGCCATAACTAGGGGTATTAGGGAAATGGAGGATAATAGCCATATAGGGTTTCATCAGCCACGTAGCGAAGAGACAATTTGCCTCCATCATATAAAG GAGCAGCTGCGAAAACATTCTCGTAATAGGGACATCAATATTAAAGAATTGGATGAAACTCTGTGCTCCACCAGTACTGTTTACACTTTAGCTATC…
BgtA-21577_96224	ATGAAAGAGAACAATCGTTTGGCCACGATGCCCTTAAGTGGTCACCAGGATTATTACAGG ATGTACGCTCCCAACGAGATGAGACACTTCCGTGGGGTAGAAGCTGGAAGCGACGTCATA TTGGCCAAATCTCAGATAAGGGGCCCTGGAACGCACATGGCTGTTTACTGTAGCCCTTCC AAGTCACTTAGATACATAGCCGAATATATTTCCAAAGGAGCCGATCACCTCGATGAGCTG TCTGCTTACGGTTTTCATCAGCCCAATTCAAGAGAGATTAAGTGCCTTACCTACATTAGA CAGGAATTAAAAAATTTTAGTGGGACTAAGCTGATTCCAATTAAGAAGTTTCTGAGGGTG CAAGATTGCAGCAAGAGCACAATTTACAGCCTG…
BgtE-20010/Bgt-70088/BgtE-20010b_96224	ATGAAGGACAATGATCGTCTCATCACCATGCCGCTGAATGGAGATTATAAATATTATAGA ATTTACAATTCAAAAGGTCTTCGTCAATTCAGAGGAGTGGAGGCAGGGAGTGATGTTATA ACGGCTGCCAGACAGATCAACAGTCCAGGAACACATATAGCCGTTTATTGTAGTCCATCA CAAGACAGTCGATATTTAAGGAAGTACATCGCCGAAGGGGCAACTGAATTACATGACTCT TCTCAGTTTGGCTTTCATCAGGACATCTCTCAGGAAACGAAATGTCTGGAGCAAATAGAA GCCGAATTCGAGAAATCTCCAGTGACCAAGCTGATTCCGATCAAGCAGTTCCTCGACATT AAAGAGTGTAGCAAAAGCACCATATATTCTTTA…
AvrPm17_int	ATGACGCAGGTTTATACGTGCTATCGTTCCCAACCGTTGAGTAAAGCCCTCATCGACGACCTCGCCAGATATGCTACCGCCGACCAGGGCTATGAAAACG ACCCTGGCTACGGAGACAGGCAAGTTCACAAGACTCACCGATTTTCTAAGAACAAAGACGCAACAGGGCGTGTCGACTACCTTATTCAAATAGTCGGTCC GCAGAATACAATAATGGTTTTCGAGTACTCATCTCATAGTTGGTTGGAGTGCCCGCTCTCTTAA
Bgt-70087_96224	ATGAAAGATAATGACCGTCTTATCACAATGCCGTTAAATGGAGACTATAAGTACTACAGG ATTTACAATAGCAAGGGGTTACGACAGTTTAGGGGTGTGGAAGCTGGTTCTGATGTAATC ACCGCCGCCCGTCAAATTAACTCTCCTGGGACGCACATTGCTGTGTACTGCTCACCTTCT CAAGATTCCCGATACCTGAGAAAGTATATCGCCGAAGGCGCTACGGAACTCCACGACAGC TCTCAATTCGGTTTTCACCAGGATATATCACAGGAGACGAAATGTTTGGAACACATAGAA GCTGAGTTCAGGAACAGTCCTGTTACAACTGACATACCGATTCGAAAATTCAGTGAGAAG ATTGAATGTAGCAAATCTACAATATACAGTCTT…
AvrPm17 candidates (signal peptide removed, codon-optimized for N. benthamiana) created by SDM with primers listed in SI appendix Dataset 2
AvrPm17_varBgd	ATGACGCAGGTATATACGTGCTACCGTTCTCAGCCGTTATCCAAGGCATTGATAGACGACTTAGCCAGATACGCTACCGCAGATCAGGTATATGAGAATGATCCTGGGTACGCAGATCGACAGGTCCACAAAACGCATAGGTTCTCTAAAAATAAAGATGCCACAGGTCGTGTTGACTACTTAATCCAGATAGTAGGGCCCCAGAACACAATAATGGTGTTTGAATACTCTAGTCACTCCTGGCTCGAATGTCCATTAAGTTAA
AvrPm17_varC	ATGACGCAGGTATATACGTGCTACCGTTCTCAGCCGTTATCCAAGGCATTGATAGACGACTTAGCCAGATACGCTACCGCAGATCAGGTATATGAGAATGATCCTGGGTACGGCGATCGACAGGTCCACAAAACGCATAGGTTCTCTAAAAATAAAGATGCCACAGGTCGTGTTGACTACTTAATCCAGATAGTAGGGCCCCAGAACACAATAATGGTGTTTGAATACTCTAGTCACTCCTGGCTCGAATGTCCATTAAGTTAA
AvrPm17_varD	ATGACGCAGGTATATACGTGCTACCGTTCTCAGCCGTTATCCAAGGCATTGATAGACGACTTAGCCAGATACGCTACCGCAGATCAGGTATATAGGAATGATCCTGGGTACGCAGATCGACAGGTCCACAAAACGCATAGGTTCTCTAAAAATAAAGATGCCACAGGTCGTGTTGACTACTTAATCCAGATAGTAGGGCCCCAGAACACAATAATGGTGTTTGAATACTCTAGTCACTCCTGGCTCGAATGTCCATTAAGTTAA
AvrPm17_varE	ATGACGCAGGTATATACGTGCTACCGTTCTCAGCCGTTATCCAAGGCATTGATAGACGACTTAGCCAGATACGCTACCGCAGATCAGGTATATGAGAATGATCCTGGGTACGGCGATCGACAGGTCCACAAAACGCATAGGTTCTCTAAAAATAAAGATGCCACAGGTTCTGTTGACTACTTAATCCAGATAGTAGGGCCCCAGAACACAATAATGGTGTTTGAATACTCTAGTCACAGATGGCTCGAATGTCCATTAAGTTAA
AvrPm17_varG	ATGACGCAGGTATATACGTGCTACCGTTCTCAGCCGTTATCCAAGGCATTGATAGACGACTTAGCCAGATACGCTACCGCAGATCAGGTATATGAGAATGATCCTGGGTACGGCGATCGACAGGTCCACAAAACGCATAGGTTCTCTAAAAATAAAGATGCCACAGGTTCCGTTGACTACTTAATCCAGATAGTAGGGCCCCAGAACACAATAATGGTGTTTGAATACTCTAGTCACAGATGGCTCGAATGTCCATTAAGTGGAGGAATGCCTCGATTTAATCGTTAA
AvrPm17_varA (AvrPm17_THUN12)	ATGACGCAGGTATATACGTGCTACCGTTCTCAGCCGTTATCCAAGGCATTGATAGACGACTTAGCCAGATACGCTACCGCAGATCAGGCTTATGAGAATGATCCTGGGTACGGCGATCGACAGGTCCACAAAACGCATAGGTTCTCTAAAAATAAAGATGCCACAGGTCGTGTTGACTACTTAATCCAGATAGTAGGGCCCCAGAACACAATAATGGTGTTTGAATACTCTAGTCACTCCTGGCTCGAATGTCCATTAAGTTAA
AvrPm17_varA-FLAG	ATGACGCAGGTTTATACGTGCTATCGTTCCCAACCGTTGAGTAAAGCCCTCATCGACGACCTCGCCAGATATGCTACCGCCGACCAGGCTTATGAAAACGACCCTGGCTACGGAGACAGGCAAGTTCACAAGACTCACCGATTTTCTAAGAACAAAGACGCAACAGGGCGTGTCGACTACCTTATTCAAATAGTCGGTCCGCAGAATACAATAATGGTTTTCGAGTACTCATCTCATAGTTGGTTGGAGTGCCCGCTCTCTGACTACAAAGACGATGACGACAAGTAA
AvrPm17_varB-FLAG	ATGACGCAGGTATATACGTGCTACCGTTCTCAGCCGTTATCCAAGGCATTGATAGACGACTTAGCCAGATACGCTACCGCAGATCAGGTATATGAGAATGATCCTGGGTACGGCGATCGACAGGTCCACAAAACGCATAGGTTCTCTAAAAATAAAGATGCCACAGGTTCCGTTGACTACTTAATCCAGATAGTAGGGCCCCAGAACACAATAATGGTGTTTGAATACTCTAGTCACTCCTGGCTCGAATGTCCATTAAGTGACTACAAAGACGATGACGACAAGTAA
