# Supplementary material for: Ancient variation of the AvrPm17 gene in powdery mildew limits the effectiveness of the introgressed rye Pm17 resistance gene in wheat
Source: Proc Natl Acad Sci U S A. 2022 Jul 20;119(30):e2108808119. doi: 10.1073/pnas.2108808119 (PMC9335242; doi:10.1073/pnas.2108808119)
Supplement: Supplementary File [file pnas.2108808119.sd02.xlsx]

## Sheet: SI appendix Dataset 2
SI appendix Dataset 2. Primers used in this study
Name	Primer Sequence	Template	Purpose	Resulting Construct	Combined with	Studies
SMK011	CGCAGATCAGGCTTATGAGAATG	AvrPm17_varC	SDM V53A	AvrPm17_varA	SMK012	this study
SMK012	GTAGCGTATCTGGCTAAGTCGTCTATC	AvrPm17_varC	SDM V53A	AvrPm17_varA	SMK011	this study
SMK013	CCACAGGTCGTGTTGACTACTTAATC	AvrPm17_varB (96224)	SDM S80R	AvrPm17_varC	SMK014	this study
SMK014	CATCTTTATTTTTAGAGAACCTATGCGTTTTG	AvrPm17_varB (96224)	SDM S80R	AvrPm17_varC	SMK013	this study
LK405	GATGACGACAAGTAAAAGGGTGGGCGC	AvrPm17_varB (96224), AvrPm17_varA_TH12	insert C-terminal FLAG epitope tag	AvrPm17_varB-FLAG,AvrPm17_varA-FLAG	LK410	this study
LK410	GTCTTTGTAGTCACTTAATGGACATTCGAGCC	AvrPm17_varB (96224)	insert C-terminal FLAG epitope tag	AvrPm17_varB-FLAG, AvrPm17_varA-FLAG	LK405	this study
SMK003	GTCTTTGTAGTCAGAGAGCGGGCACTCC	AvrPm17_varA_TH12	insert C-terminal FLAG epitope tag	AvrPm17_varA-FLAG	LK405	this study
MMU014	AGATGGCTCGAATGTCCATTAAG	AvrPm17_varB (96224)	SDM S103R	AvrPm17_varE	MMU020	this study
MMU020	GTGACTAGAGTATTCAAACACCATTATTG	AvrPm17_varB (96224)	SDM S103R	AvrPm17_varE	MMU014	this study
MMU016	AGGAATGATCCTGGGTACGCAGATC	AvrPm17_varC	SDM E55R, G61A	AvrPm17_varD	MMU017	this study
MMU017	GATACGCTACCGCAGATCAGGTATAT	AvrPm17_varC	SDM E55R, G61A	AvrPm17_varD	MMU016	this study
MMU021	GCAGATCGACAGGTCCACAAAAC	AvrPm17_varC	SDM G61A on AvrPm17_varC	AvrPm17_varBgd	MMU022	this study
MMU022	GTACCCAGGATCATTCTCATATACC	AvrPm17_varC	SDM G61A on AvrPm17_varC	AvrPm17_varBgd	MMU021	this study
MMU018	GGAGGAATGCCTCGATTTAATCGTTAAAAGGGTGGGCGCG	AvrPm17_varE	SDM Stop > long	AvrPm17_varG	MMU019	this study
MMU019	ACTTAATGGACATTCGAGCCATC	AvrPm17_varE	SDM Stop > long	AvrPm17_varG	MMU018	this study
SES1_F	CTTATGAAAACGACCCTGGCTACG	AvrPm17_int	SDM S80R	AvrPm17_varA_TH12	SES2_R	this study
SES2_R	CCTGGTCGGCGGTAGCATA	AvrPm17_int	SDM S80R	AvrPm17_varA_TH12	SES1_F	this study
dst168	GGCTGCAGGAATTCAAGC	pIPKb004	Verification insert pIPKb004	-	dst168
sbi143	CAAGACCGGCAACAGGATTC	pIPKb004	Verification insert pIPKb004	-	sbi143
MMU040	AAGCCAACCACTTAGCAAGGC	-	Expression AvrPm17	-	MMU041	this study
MMU041	GCCAGTTGCGTCTTTATTCTTCG	-	Expression AvrPm17	-	MMU040	this study
E5845_int_qPCR_Fw2	ACGGACTGGACCAGACGAACGT	-	Expression AvrPm2	-	E5845_int_qPCR_Rw2	Praz et al., 2017
E5845_int_qPCR_Rw2	TCCTGCTGTTCCAAACACTTCGCAAT	-	Expression AvrPm2	-	E5845_int_qPCR_Fw2	Praz et al., 2017
qRT-BgtGapdhF	TGTCTTCCGAAACGCTGCTC	-	Expression GAPDH B. Graminis	-	qRT-BgtGapdhR	Bourras et al., 2015
qRT-BgtGapdhR	AGTCCGTCCTCGACTGCTTGT	-	Expression GAPDH B. Graminis	-	qRT-BgtGapdhF	Bourras et al., 2015
LK768	CAAACTCACCAGCGACAAACATTAG	genomic DNA	Universal fwd primer for AvrPm17 haplotyping	-	LK770. LK771, LK772	this study
LK770	AACTCAGAGCATACTCTCAAACTGTG	genomic DNA	Verification of TE insertion in varC haplotype	-	LK768	this study
LK771	GTAGGGATGATTATGTTTGACCAACC	genomic DNA	Specific amplification of copy 1	-	LK768	this study
LK772	GCCATCCTGTTACAATTGTGATCG	genomic DNA	Specific amplification of copy 1	-	LK768	this study
LK773	AGCTCTATTTTGCTCATCCTTCGTAG	genomic DNA	validating absence of copy 1 specific insert	-	LK772	this study
LK774	GATGAGACTAGGAGCGATACATTAGAG	genomic DNA	validating absence of copy 2 specific insert	-	LK776	this study
LK776	AGATATATCATATTTCAACAGGCTTTTCCTC	genomic DNA	validating absence of copy 2 specific insert	-	LK774	this study
